# Supplementary material for: Insights into the Quorum Sensing Regulon of the Acidophilic Acidithiobacillus ferrooxidans Revealed by Transcriptomic in the Presence of an Acyl Homoserine Lactone Superagonist Analog
Source: Front Microbiol. 2016 Sep 14;7:1365. doi: 10.3389/fmicb.2016.01365 (PMC5021923; doi:10.3389/fmicb.2016.01365)
Supplement: Supplementary file 4 [file Table_3.XLSX]

## Sheet: Feuil1
	Table S3. Differentially expressed genes in planktonic cells grown with or without tetrazole 9c.
	Higher expression with tetrazole 9c:
	Median ≤ -1.5
	Median ≤ -1 and > - 1.5
	Higher expression without tetrazole 9c:
	Median ≥1.5
	Median ≥1 and < 1.5
	Oligonucleotidesa, b	gene	protein description	COG identity: function	COG class	One Sample t-Test (Adv) Median (Stats)	One Sample t-Test Benjamini-Hochberg (Adv)c
1	AFE_0005_232-286		putative spore coat protein	COG5430: Uncharacterized secreted protein	S	0.933	0.001976
	AFE_0005_351-405					1.081	0.000619
2	AFE_0006_205-259		putative pilus chaperone protein	COG3121: P pilus assembly protein, chaperone PapD	NU	1.326	0.001497
	AFE_0006_513-567					1.273	0.000473
3	AFE_0029_1279-1333	tetH	tetrathionate hydrolase	COG1520: FOG: WD40-like repeat	S	1.631	0.00124
	AFE_0029_705-759					1.905	0.027236
4	AFE_0030_811-865		hypothetical protein			1.826	0.002144
	AFE_0030_964-1018					1.138	0.003144
5	AFE_0096_290-344		hypothetical protein			1.485	0.016236
	AFE_0096_375-429					1.279	0.000647
6	AFE_0097_22-76		hypothetical protein			1.85	0.000863
	AFE_0097_250-304					1.427	0.000442
7	AFE_0123_409-463	gcp	O-sialoglycoprotein endopeptidase	COG0533: Metal-dependent proteases with possible chaperone activity	O	0.711	0.006931
	AFE_0123_848-902					1.708	0.035196
8	AFE_0124_128-182		hypothetical protein	COG0457: FOG: TPR repeat	R	1.348	0.068351
	AFE_0124_370-424					1.113	0.012751
9	AFE_0155_154-208		phosphoglycerate mutase family protein	COG0406: Fructose-2,6-bisphosphatase	G	1.252	0.042803
	AFE_0155_536-590					1.905	0.027999
10	AFE_0219_106-160		hypothetical protein			2.026	0.071786
	AFE_0219_185-239					2.444	0.038887
11	AFE_0302_148-202		hypothetical protein			0.978	0.051206
	AFE_0302_18-72					1.421	0.017683
12	AFE_0419_495-549	tal	transaldolase	COG0176: Transaldolase	G	1.1	0.012732
	AFE_0419_595-649					1.322	0.024762
13	AFE_0529_223-277		rhodanese-like domain-containing protein	COG0607: Rhodanese-related sulfurtransferase	P	1.172	0.021871
	AFE_0529_333-387					1.243	0.022924
14	AFE_0560_125-179		hypothetical protein			1.884	0.023676
	AFE_0560_291-345					1.629	0.003866
15	AFE_0572_345-399		hypothetical protein	COG1355: Predicted dioxygenase	R	1.215	0.119315
	AFE_0572_577-631					1.716	0.042632
16	AFE_0573_350-404		hypothetical protein	COG2078: Uncharacterized conserved protein	S	1.163	0.024211
	AFE_0573_555-609					0.916	0.00108
17	AFE_0582_71-125a		hypothetical protein	COG5428: Uncharacterized conserved small protein	S	1.231	0.001892
	AFE_0582_71-125b					1.242	0.001939
18	AFE_0595_108-162		lipoprotein			1.106	0.004779
	AFE_0595_314-368					1.251	0.134181
19	AFE_0696_110-164	gfa	glutathione-dependent formaldehyde-activating protein	COG3791: Uncharacterized conserved protein	S	1.203	0.003228
	AFE_0696_227-281					1.474	0.030593
20	AFE_0721_146-200		hypothetical protein			-1.04	0.000522
	AFE_0721_265-319					-1.04	0.000336
21	AFE_0751_106-160		universal stress family protein	COG0589: Universal stress protein UspA and related nucleotide-binding proteins	T	2.053	0.026441
	AFE_0751_275-329					1.736	0.005056
22	AFE_0808_719-773		oxidoreductase, FAD-binding subunit	COG1319: Aerobic-type carbon monoxide dehydrogenase, middle subunit CoxM/CutM homologs	C	1.385	0.028518
	AFE_0808_948-1002					1.929	0.043669
23	AFE_0809_1969-2023		oxidoreductase, molybdopterin binding subunit	COG1529: Aerobic-type carbon monoxide dehydrogenase, large subunit CoxL/CutL homologs	C	1.78	0.023211
	AFE_0809_2151-2205					1.092	0.000841
24	AFE_0810_397-451		oxidoreductase, iron-sulfur binding subunit	COG2080: Aerobic-type carbon monoxide dehydrogenase, small subunit CoxS/CutS homologs	C	1.433	0.029158
	AFE_0810_41-95					1.507	0.09861
25	AFE_0846_381-435		zinc-containing alcohol dehydrogenase	COG1064: Zn-dependent alcohol dehydrogenases	R	1.607	0.000932
	AFE_0846_934-988					1.134	0.002103
26	AFE_0858_178-232		hypothetical protein	COG3189: Uncharacterized conserved protein	S	1.497	0.006691
	AFE_0858_339-393					1.095	0.001328
27	AFE_0859_1105-1159		pyridine nucleotide-disulfide oxidoreductase	COG0446: Uncharacterized NAD(FAD)-dependent dehydrogenases	R	1.62	0.000665
	AFE_0859_844-898					1.417	0.014462
28	AFE_0871_233-287		heat shock protein, Hsp20 family	COG0071: Molecular chaperone (small heat shock protein)	O	1.525	0.018942
	AFE_0871_351-405					1.475	0.008577
29	AFE_0872_2007-2061	lon-2	ATP-dependent protease La	COG0466: ATP-dependent Lon protease, bacterial type	O	1.328	0.486671
	AFE_0872_2290-2344					1.352	0.011801
30	AFE_0937_1209-1263	hoxH	[NiFe] hydrogenase subunit alpha	COG3259: Coenzyme F420-reducing hydrogenase, alpha subunit	C	1.177	0.182158
	AFE_0937_768-822					1.262	0.000619
31	AFE_0940_383-437	hoxF	[NiFe] hydrogenase subunit beta	COG1145: Ferredoxin	C	1.083	0.016407
	AFE_0940_882-936					1.587	0.167149
32	AFE_1034_1318-1372		transposon transposase	COG0675: Transposase and inactivated derivatives	L	1.461	0.000619
	AFE_1034_1429-1483					1.279	0.00427
33	AFE_1106_1434-1488		transposon transposase	COG0419: ATPase involved in DNA repair COG0675: Transposase and inactivated derivatives	L	1.194	0.001497
	AFE_1106_1576-1630					1.457	0.004027
34	AFE_1154_329-383		hypothetical protein			-1.292	0.106234
	AFE_1154_75-129					-1.199	0.001831
35	AFE_1169_189-243		hypothetical protein	COG2126: Ribosomal protein L37E	J	-1.704	0.001165
	AFE_1169_41-95					-1.501	0.007416
36	AFE_1176_183-237		hypothetical protein			-1.575	0.059656
	AFE_1176_60-114					-1.071	0.008003
37	AFE_1178_507-561		hypothetical protein			-1.345	0.009076
	AFE_1178_609-663					-1.451	0.046009
38	AFE_1223_114-168		hypothetical protein			-1.28	0.090908
	AFE_1223_326-380					-1.445	0.008122
39	AFE_1418_112-166		hypothetical protein	COG4453: Uncharacterized protein conserved in bacteria	S	1.148	0.075117
	AFE_1418_199-253					1.134	0.017689
40	AFE_1544_354-408		pyrophosphorylase	COG0157: Nicotinate-nucleotide pyrophosphorylase	H	0.948	0.06512
	AFE_1544_779-833					1.279	0.016202
41	AFE_1624_126-180		hypothetical protein			1.265	0.010912
	AFE_1624_26-80					1.444	0.009123
42	AFE_1625_329-383		hypothetical protein			1.33	0.023537
	AFE_1625_591-645					0.954	0.052879
43	AFE_1667_1504-1558		transketolase	COG3957: Phosphoketolase COG0021: Transketolase	G	-1.511	0.015806
	AFE_1667_1631-1685					-1.452	0.003657
44	AFE_1675_264-318	bioD-1	dethiobiotin synthetase	COG0132: Dethiobiotin synthetase	H	0.934	0.139343
	AFE_1675_531-585					1.551	0.0054
45	AFE_1786_375-429		hypothetical protein			1.128	0.001323
	AFE_1786_702-756					1.002	0.002496
46	AFE_1799_2258-2312		alpha-glucan phosphorylase family protein	COG0058: Glucan phosphorylase	G	1.077	0.000619
	AFE_1799_2377-2431					1.311	0.000204
47	AFE_1800_255-309		enolase domain-containing protein	COG0148: Enolase	G	1.299	0.001831
	AFE_1800_37-91					0.925	0.002747
48	AFE_1801_1309-1363	pyk	pyruvate kinase	COG0469: Pyruvate kinase	G	1.297	0.003893
	AFE_1801_612-666					2.245	0.135152
49	AFE_1802_294-348		aldolase	COG1830: DhnA-type fructose-1,6-bisphosphate aldolase and related enzymes	G	1.205	0.01829
	AFE_1802_822-876					1.124	0.001858
50	AFE_1803_1110-1164		pyridine nucleotide-disulfide oxidoreductase	COG0446: Uncharacterized NAD(FAD)-dependent dehydrogenases	R	1.581	0.004191
	AFE_1803_1210-1264					1.281	0.000454
51	AFE_1804_111-165a		hypothetical protein			1.356	0.001135
	AFE_1804_111-165b					1.366	0.000937
52	AFE_1814_164-218		alkylhydroperoxidase AhpD domain-containing protein	COG0599: Uncharacterized homolog of gamma-carboxymuconolactone decarboxylase subunit	S	1.213	0.091902
	AFE_1814_46-100					1.091	0.001088
53	AFE_1815_455-509	gpmI-1	phosphoglyceromutase	COG0696: Phosphoglyceromutase	G	1.629	0.003485
	AFE_1815_745-799					0.911	0.002782
54	AFE_1851_264-318		glycosyl transferase family protein	COG0463: Glycosyltransferases involved in cell wall biogenesis	M	1.227	0.001793
	AFE_1851_392-446					1.105	0.000805
55	AFE_1852_137-191		hypothetical protein			1.513	0.001003
	AFE_1852_5-59					1.269	0.000308
56	AFE_1853_144-198		hypothetical protein			1.454	0.000529
	AFE_1853_39-93					1.193	0.002521
57	AFE_1854_267-321		pyridine nucleotide-disulfide oxidoreductase	COG1252: NADH dehydrogenase, FAD-containing subunit	C	1.349	0.000647
	AFE_1854_900-954					1.49	0.002772
58	AFE_1855_212-266		hypothetical protein	COG0477: Permeases of the major facilitator superfamily	GEPR	1.444	0.003552
	AFE_1855_38-92					1.323	0.029244
59	AFE_1856_1222-1276		dehydrogenase	COG2303: Choline dehydrogenase and related flavoproteins	E	1.469	0.007838
	AFE_1856_1377-1431					1.397	0.005614
60	AFE_1857_486-540		glucose 1-dehydrogenase	COG1028: Dehydrogenases with different specificities (related to short-chain alcohol dehydrogenases)	IQR	1.068	0.00067
	AFE_1857_605-659					1.525	0.003201
61	AFE_1858_203-257		hypothetical protein	COG3387: Glucoamylase and related glycosyl hydrolases	G	1.181	0.000734
	AFE_1858_425-479					1.284	0.008122
62	AFE_1904_132-186a	rpmF	50S ribosomal protein L32	COG0333: Ribosomal protein L32	J	-1.077	0.000619
	AFE_1904_132-186b					-1.058	0.000619
63	AFE_1929_175-229	ndk	nucleoside diphosphate kinase	COG0105: Nucleoside diphosphate kinase	F	-0.934	0.000454
	AFE_1929_322-376					-1.227	0.000454
64	AFE_1939_860-914	pstS-1	phosphate ABC transporter substrate-binding protein	COG0226: ABC-type phosphate transport system, periplasmic component	P	-1.961	0.002307
	AFE_1939_990-1044					-1.098	0.021975
65	AFE_1940_802-856	pstC-2	phosphate ABC transporter permease	COG0573: ABC-type phosphate transport system, permease component	P	-1.544	0.003552
	AFE_1940_902-956					-1.424	0.002485
66	AFE_1951_219-273		hypothetical protein	COG1881: Phospholipid-binding protein	R	1.099	0.0029
	AFE_1951_449-503					1.192	0.007028
67	AFE_1982_172-226		hypothetical protein			-0.961	0.050264
	AFE_1982_393-447					-1.084	0.001584
68	AFE_2001_84-138a		hypothetical protein			-1.951	0.002165
	AFE_2001_84-138b					-1.946	0.000308
69	AFE_2024_274-328		6-phosphogluconate dehydrogenase	COG1023: Predicted 6-phosphogluconate dehydrogenase	G	1.109	0.016312
	AFE_2024_515-569					1.209	0.003094
70	AFE_2037_1189-1243		outer membrane efflux protein	COG1538: Outer membrane protein	MU	-1.423	0.000417
	AFE_2037_950-1004					-1.137	0.000978
71	AFE_2038_78-132a		hypothetical protein			-1.918	0.008308
	AFE_2038_78-132b					-1.93	0.007563
72	AFE_2039_102-156		hypothetical protein			-2.626	0.003449
	AFE_2039_2-56					-1.748	0.000689
73	AFE_2040_2180-2234		TonB-dependent receptor	COG1629: Outer membrane receptor proteins, mostly Fe transport	P	-1.849	0.000101
	AFE_2040_2308-2362					-1.735	0.000101
74	AFE_2061_1209-1263		hypothetical protein	COG1253: Hemolysins and related proteins containing CBS domains	R	1.015	0.000458
	AFE_2061_430-484					1.187	0.064679
75	AFE_2081_2153-2207		alpha-amylase family protein	COG3280: Maltooligosyl trehalose synthase	G	1.467	0.000167
	AFE_2081_2344-2398					1.493	0.00251
76	AFE_2082_558-612		alpha-amylase family protein	COG0296: alpha-glucan branching enzyme	G	1.253	0.001165
	AFE_2082_882-936					1.597	0.022186
77	AFE_2083_267-321		group 1 glycosyl transferase	COG0438: Glycosyltransferase	M	1.233	0.000619
	AFE_2083_657-711					1.637	0.011962
78	AFE_2084_196-250		hypothetical protein			1.51	0.064013
	AFE_2084_462-516					1.41	0.011801
79	AFE_2085_176-230		hypothetical protein	COG0596: Predicted hydrolases or acyltransferases (alpha/beta hydrolase superfamily)	R	2.56	0.085322
	AFE_2085_7-61					1.673	0.05235
80	AFE_2086_217-271		heat shock protein, Hsp20 family	COG0071: Molecular chaperone (small heat shock protein)	O	1.957	0.009357
	AFE_2086_350-404					1.261	0.005019
81	AFE_2087_21-75		hypothetical protein			2.582	0.00926
	AFE_2087_93-147					1.81	0.001339
82	AFE_2088_775-829		zinc-binding alcohol dehydrogenase family protein	COG1064: Zn-dependent alcohol dehydrogenases	R	0.94	0.004618
	AFE_2088_875-929					1.086	0.001512
83	AFE_2131_1122-1176		aldehyde dehydrogenase (NAD) family protein	COG1012: NAD-dependent aldehyde dehydrogenases	C	-1.093	0.016343
	AFE_2131_1342-1396					-0.984	0.001794
84	AFE_2161_1516-1570		hypothetical protein	COG1305: Transglutaminase-like enzymes, putative cysteine proteases	E	-1.241	0.001323
	AFE_2161_1773-1827					-1.536	0.01732
85	AFE_2192_224-278		hypothetical protein			2.386	0.011986
	AFE_2192_77-131					1.378	0.00028
86	AFE_2209_459-513		TetR family transcriptional regulator	COG1309: Transcriptional regulator	K	1.356	0.009399
	AFE_2209_561-615					0.976	0.01029
87	AFE_2273_388-442		MotA/TolQ/ExbB proton channel family protein	COG0811: Biopolymer transport proteins	U	-1.516	0.000519
	AFE_2273_553-607					-1.081	0.000529
88	AFE_2275_252-306		TonB family protein	COG0810: Periplasmic protein TonB, links inner and outer membranes	M	-1.788	0.022998
	AFE_2275_675-729					-1.674	0.000305
89	AFE_2307_152-206		hypothetical protein	COG0477: Permeases of the major facilitator superfamily	GEPR	-2.967	0.00125
	AFE_2307_36-90					-2.496	0.00792
90	AFE_2325_266-320		hypothetical protein	COG4980: Gas vesicle protein	R	0.981	0.014058
	AFE_2325_5-59					1.641	0.011005
91	AFE_2330_246-300		hypothetical protein	COG4705: Uncharacterized membrane-anchored protein conserved in bacteria	S	-1.231	0.000101
	AFE_2330_569-623					-1.469	0.001764
92	AFE_2331_20-74a		hypothetical protein			-1.727	0.000517
	AFE_2331_20-74b					-1.759	0.000947
93	AFE_2438_231-285		hypothetical protein	COG3462: Predicted membrane protein	S	1.296	0.003907
	AFE_2438_82-136					1.204	0.015491
94	AFE_2464_447-501	proB-1	glutamate 5-kinase	COG0263: Glutamate 5-kinase	E	1.036	0.000619
	AFE_2464_594-648					1.023	0.001659
95	AFE_2599_141-195		hypothetical protein	COG2210: Uncharacterized conserved protein	S	1.214	0.00078
	AFE_2599_246-300					2.586	0.050028
96	AFE_2600_146-200		hypothetical protein	COG0425: Predicted redox protein, regulator of disulfide bond formation	O	1.545	0.001047
	AFE_2600_44-98					2.053	0.018826
97	AFE_2601_1008-1062		pyridine nucleotide-disulfide oxidoreductase	COG0446: Uncharacterized NAD(FAD)-dependent dehydrogenases	R	1.021	0.235965
	AFE_2601_1070-1124					1.333	0.452539
98	AFE_2640_135-189		hypothetical protein	COG0491: Zn-dependent hydrolases, including glyoxylases	R	1.102	0.000734
	AFE_2640_19-73					1.537	0.000911
99	AFE_2641_112-166		ArsR family transcriptional regulator	COG0640: Predicted transcriptional regulators	K	1.498	0.001267
	AFE_2641_241-295					1.2	0.009569
100	AFE_2657_42-96a		hypothetical protein			0.998	0.013971
	AFE_2657_42-96b					1.072	0.011478
101	AFE_2670_163-217a	rpmB	50S ribosomal protein L28	COG0227: Ribosomal protein L28	J	-1.106	0.009954
	AFE_2670_163-217b					-1.124	0.011478
102	AFE_2750_389-443	rpoH	RNA polymerase sigma-32 factor	COG0568: DNA-directed RNA polymerase, sigma subunit (sigma70/sigma32)	K	1.529	0.110055
	AFE_2750_514-568					1.41	0.044347
103	AFE_2834_591-645		hypothetical protein	COG0330: Membrane protease subunits, stomatin/prohibitin homologs	O	1.7	0.02191
	AFE_2834_880-934					1.452	0.001584
104	AFE_2835_280-334		hypothetical protein			1.385	0.014629
	AFE_2835_380-434					1.031	0.000699
105	AFE_2836_1869-1923	glgB	1,4-alpha-glucan-branching protein	COG0296: alpha-glucan branching enzyme	G	1.018	0.184773
	AFE_2836_2041-2095					1.257	0.047573
106	AFE_2914_1086-1140		hypothetical protein			-2.449	0.000454
	AFE_2914_735-789					-2.385	0.000456
107	AFE_2915_146-200	glnK-1	nitrogen regulatory protein P-II	COG0347: Nitrogen regulatory protein PII	P	-2.191	0.000442
	AFE_2915_29-83					-2.074	0.000432
108	AFE_2916_1123-1177	amt-1	ammonium transporter	COG0004: Ammonia permease	P	-1.642	0.001024
	AFE_2916_765-819					-1.438	0.005104
109	AFE_2931_2329-2383	recC	exodeoxyribonuclease V subunit gamma	COG1330: Exonuclease V gamma subunit	L	1.206	0.000665
	AFE_2931_3238-3292					1.108	0.010992
110	AFE_2935_1953-2007		TonB-dependent receptor	COG1629: Outer membrane receptor proteins, mostly Fe transport	P	-2.306	0.008511
	AFE_2935_2083-2137					-2.355	0.005874
111	AFE_2936_1478-1532		hypothetical protein	COG1629: Outer membrane receptor proteins, mostly Fe transport COG0516: IMP dehydrogenase/GMP reductase	P F	-1.426	0.002417
	AFE_2936_1587-1641					-1.266	0.004595
112	AFE_3019_176-230	ptsH	phosphocarrier protein HPr	COG1925: Phosphotransferase system, HPr-related proteins	G	1.451	0.058204
	AFE_3019_2-56					1.335	0.010045
113	AFE_3078_37-91a		hypothetical protein			1.357	0.009832
	AFE_3078_37-91b					1.321	0.011102
114	AFE_3086_2008-2062		plasma-membrane proton-efflux P-type ATPase	COG0474: Cation transport ATPase	P	1.085	0.147728
	AFE_3086_2207-2261					1.106	0.004767
115	AFE_3087_79-133a		hypothetical protein			1.151	0.000899
	AFE_3087_79-133b					1.199	0.000454
116	AFE_3116_141-195		hypothetical protein	COG2210: Uncharacterized conserved protein	S	1.142	0.001088
	AFE_3116_246-300					2.579	0.049149
117	AFE_3117_146-200		hypothetical protein	COG0425: Predicted redox protein, regulator of disulfide bond formation	O	1.547	0.001049
	AFE_3117_44-98					2.017	0.018164
118	AFE_3129_1158-1212		voltage-gated chloride channel	COG0038: Chloride channel protein EriC	P	-1.356	0.003579
	AFE_3129_1285-1339					-1.209	0.008828
119	AFE_3207_413-467	atpF	ATP synthase F0 subunit B	COG0711: F0F1-type ATP synthase, subunit b	C	-1.082	0.008447
	AFE_3207_85-139					-0.97	0.002451
120	AFE_3208_192-246	atpE	ATP synthase F0 subunit C	COG0636: F0F1-type ATP synthase, subunit c/Archaeal/vacuolar-type H+-ATPase, subunit K	C	-1.408	0.000336
	AFE_3208_65-119					-0.939	0.000909
121	AFE_3209_429-483	atpB	ATP synthase F0 subunit A	COG0356: F0F1-type ATP synthase, subunit a	C	-1.735	0.000392
	AFE_3209_530-584					-1.38	0.001025
122	AFE_3222_474-528		ADP-ribosylglycohydrolase family protein	COG1397: ADP-ribosylglycohydrolase	O	1.428	0.001404
	AFE_3222_846-900					1.809	0.010777
123	AFE_3280_388-442		hypothetical protein	COG1881: Phospholipid-binding protein	R	1.695	0.002783
	AFE_3280_489-543					1.66	0.019896
124	AFE_3281_134-188	hynD	hydrogenase maturation protease	COG0680: Ni,Fe-hydrogenase maturation factor	C	1.539	0.018273
	AFE_3281_20-74					2.414	0.052743
125	AFE_3282_160-214	hynH	hydrogenase expression protein			2.056	0.188964
	AFE_3282_319-373					2.066	0.047428
126	AFE_3283_231-285	hynS	[Ni/Fe] hydrogenase, small subunit	COG1740: Ni,Fe-hydrogenase I small subunit	C	1.539	0.123775
	AFE_3283_695-749					1.593	0.04006
127	AFE_3284_219-273		hypothetical protein	COG2181: Nitrate reductase gamma subunit	C	1.87	0.014014
	AFE_3284_462-516					1.747	0.039635
128	AFE_3285_245-299		iron-sulfur cluster-binding protein	COG0247: Fe-S oxidoreductase	C	1.331	0.003963
	AFE_3285_730-784					1.486	0.018293
129	AFE_3286_1372-1426	hynL	[Ni/Fe] hydrogenase, large subunit	COG0374: Ni,Fe-hydrogenase I large subunit	C	1.586	0.002475
	AFE_3286_1498-1552					1.844	0.008875
130	AFE_3287_288-342	hypA-2	hydrogenase nickel incorporation protein HypA	COG0375: Zn finger protein HypA/HybF (possibly regulating hydrogenase expression)	R	1.247	0.000198
	AFE_3287_39-93					2.562	0.096969
131	AFE_3288_24-78	hypB-2	hydrogenase nickel incorporation protein HypB	COG0378: Ni2+-binding GTPase involved in regulation of expression and maturation of urease and hydrogenase	OK	1.239	0.000167
	AFE_3288_673-727					1.091	0.003314
132	AFE_3289_109-163	hypC-2	hydrogenase assembly chaperone HypC	COG0298: Hydrogenase maturation factor	O	1.634	0.003003
	AFE_3289_3-57					1.705	0.014674
133	AFE_3290_585-639	hypD-2	hydrogenase expression/formation protein HypD	COG0409: Hydrogenase maturation factor	O	1.216	0.000167
	AFE_3290_687-741					1.077	0.000305
	a, Arrows show co-localized genes transcribed in the same direction. b, The genes discussed in the text are highlighted in grey. c, Result values are expressed in log2.
